# Supplementary material for: The Landscape of CAR-T Cell Clinical Trials against Solid Tumors—A Comprehensive Overview
Source: Cancers (Basel). 2020 Sep 9;12(9):2567. doi: 10.3390/cancers12092567 (PMC7563774; doi:10.3390/cancers12092567)
Supplement: Supplementary file 1 [file cancers-12-02567-s001.zip]

Archive with 2 entries (2 files):
- Supplementary Table S2.pdf
- Supplementary Table S1.pdf
